# Supplementary material for: Comparative lipidomic analysis of phospholipids of hydrocorals and corals from tropical and cold-water regions
Source: PLoS One. 2019 Apr 29;14(4):e0215759. doi: 10.1371/journal.pone.0215759 (PMC6488065; doi:10.1371/journal.pone.0215759)
Supplement: S1 Table — The sheet “PUFAs”: The level of the major C20-22 polyunsaturated fatty acids (% of total acids, mean (AVG), and SD) obtained from total lipids and polar lipids of the hydrocorals Allopora steinegeri, Millepora dichotoma, and M. platyphylla. GC-MS chromatogram of DMOX derivatives of fatty acids of Millepora dichotoma is shown as an example. The sheet “Polar lipids”: Analysis of phospholipid and phosphonolipid composition (% of polar lipids) of three hydrocoral species with the examples of TLC plate and image analysis. The sheet “MS Millepora”: LC-MS analysis of the composition of polar lipid molecular species (retention times, m/z values, areas, and the percentage of each compound in polar lipid class and total polar lipids) of Millepora hydrocorals. The sheet “MS Allopora”: LC-MS analysis of the composition of polar lipid molecular species (retention times, m/z values, areas, and the percentage of each compound in polar lipid class and total polar lipids) of Allopora hydrocorals. (XLSX) [file pone.0215759.s004.xlsx]

## Sheet: PUFAs
	Fatty acid	Allopora steinegeri						Millepora dichotoma						Millepora platyphylla
		As1	As2	As3	AVG	SD		Md1	Md2	Md3	AVG	SD		Mp1	Mp2	Mp3	AVG	SD
Total lipids	20:4n-6	17.6	16.6	18.4	17.5333	0.90185		0.1	0	0	0.0333333	0.057735		0.7	0.6	0.8	0.7	0.1
	22:4n-6	4	5.9	4.2	4.7	1.04403		2.3	3.4	4.9	3.53333	1.30512		1.9	1.7	4.3	2.63333	1.44684
	22:5n-6	0.4	0.4	0.7	0.5	0.173205		7.5	6.1	8.2	7.26667	1.06927		6.3	6.4	7.8	6.83333	0.83865
	20:5n-3	6.8	8.1	10.5	8.46667	1.87705		0.8	0.5	1.1	0.8	0.3		0.4	0.4	0.4	0.4	6.7987e-17
	22:5n-3	2.6	2.2	1.1	1.96667	0.776745		1	0.9	1.4	1.1	0.264575		0.3	0.5	0.3	0.366667	0.11547
	22:6n-3	15.2	13.2	11.6	13.3333	1.8037		33.9	37.1	28.8	33.2667	4.18609		33.6	33.8	28.5	31.9667	3.00389
Polar lipids	20:4n-6	32.9	35.3	41.3	36.5	4.32666		0	0.1	0	0.0333333	0.057735		0.1	0.1	0.1	0.1	1.69967e-17
	22:4n-6	8.6	6.6	5.4	6.86667	1.61658		13.1	5.5	9.7	9.43333	3.80701		9.5	7.9	12.1	9.83333	2.11975
	22:5n-6	0.2	0.2	0.2	0.2	3.39935e-17		33.5	30.3	31.3	31.7	1.63707		28	26.2	33.5	29.2333	3.80307
	20:5n-3	12.7	11.9	10.1	11.5667	1.33167		0	0	0	0	0		0.1	0.1	0.1	0.1	1.69967e-17
	22:5n-3	0.8	0.8	0.6	0.733333	0.11547		5.6	3.7	5	4.76667	0.971253		1.5	2.2	1.4	1.7	0.43589
	22:6n-3	4.6	4.5	4.1	4.4	0.264575		16.9	26.2	21.7	21.6	4.65081		19.7	21.1	15.3	18.7	3.02655
	GC-MS analysis of DMOX derivatives of fatty acids of Millepora dichotoma

## Sheet: Polar lipids
											Allopora steinegeri					Millepora platyphylla					Millepora dichotoma
										As1	Пик	S	%S		Mp1	Пик	S	%S		Md1	Пик	S	%S
											1	229147	6.4	PI		1	189142	13.8			1	236875	14.1
											2	358254	10	PS		2	125375	9.2			2	172287	10.2
											3	354671	9.9	CAEP		3	184721	13.5			3	256428	15.2
											4	1394053	39	PC		4	572763	41.8			4	677284	40.2
											5	1238337	34.7	PE		5	298196	21.8			5	341106	20.3
											Сумма	3574462				Сумма	1370197				Сумма	1683980
										As2	Пик	S	%S		Mp2	Пик	S	%S		Md2	Пик	S	%S
											1	337394	5.9			1	308589	14.3			1	259061	11.2
											2	611976	10.7			2	242345	11.2			2	228231	9.8
											3	590444	10.4			3	325519	15.1			3	372254	16
											4	2121660	37.3			4	835277	38.6			4	976497	42
											5	2033621	35.7			5	451413	20.9			5	487176	21
											Сумма	5695095				Сумма	2163143				Сумма	2323219
										As3	Пик	S	%S		Mp3	Пик	S	%S		Md3	Пик	S	%S
										colony	1	235742	4.9			1	358325	13			1	359044	11.1
										upper	2	384211	8.1			2	283465	10.3			2	314091	9.7
										part	3	568192	11.9			3	411086	14.9			3	513516	15.9
											4	1910143	40.1			4	1089242	39.6			4	1345960	41.7
											5	1666425	35			5	611599	22.2			5	697705	21.6
											Сумма	4764713				Сумма	2753717				Сумма	3230316
										As3	Пик	S	%S
										colony	1	266727	5
										lower	2	370520	6.9
										part	3	780238	14.5
											4	2198772	40.8
											5	1770525	32.9
											Сумма	5386782
	Thin-layer chromatography (TLC)				Image analysis by
					Sorbfil TLC Videodensitometer

## Sheet: MS Millepora
LC-MS analysis of the composition of polar lipid molecular species of Millepora hydrocorals
Millepora platyphylla
Rt	Molecular species	DETEC	CALC	Area	%	Area	%	Area	%	% of PL
PE		M-H	M-H	Mp1		Mp2		Mp3		21.7				AVG	SE
3.82	18:1e/17:1	714.544	714.544	10749319	4.83704	9774305	2.4566	9852650	5.13542		1.04964	0.533082	1.11439	0.899035	0.183929
3.91	17:1/19:1	742.537	742.539	4289087	1.93003	8834449	2.22038	3229615	1.68335		0.418816	0.481823	0.365286	0.421975	0.0336783
3.91	16:1e/22:5	748.529	748.529	27778014	12.4997	29991501	7.53783	24222658	12.6254		2.71243	1.63571	2.73971	2.36262	0.36354
3.79	16:0e/22:5	750.54	750.544	12978195	5.84	13637902	3.42764	12141980	6.32867		1.26728	0.743799	1.37332	1.12813	0.19459
3.7	17:1e/22:5	762.541	762.544	4874470	2.19344	5889021	1.4801	3928966	2.04786		0.475977	0.321182	0.444386	0.413848	0.0472221
3.82	18:1e/22:6	774.541	774.544	5362313	2.41296	7177542	1.80395	5250528	2.73669		0.523613	0.391456	0.593862	0.502977	0.0593334
3.67	18:1e/22:5	776.558	776.56	89955998	40.4789	155457330	39.0714	75272319	39.2336		8.78392	8.4785	8.51369	8.59204	0.0964776
3.43	19:1e/22:5	790.572	790.576	4511998	2.03033	11754898	2.95438	3876130	2.02032		0.440582	0.641101	0.43841	0.506698	0.0672046
3.76	18:1/22:5	790.537	790.539	3064668	1.37906	7063202	1.77521	6620530	3.45077		0.299255	0.385221	0.748816	0.477764	0.137779
4.21	18:1/22:5	790.534	790.539	3370564	1.5167	2608911	0.655703	2273056	1.18477		0.329125	0.142288	0.257094	0.242836	0.0544044
4.45	18:0/22:6	790.542	790.539	1081578	0.486694	1803361	0.453243	1002008	0.522269		0.105613	0.0983536	0.113332	0.105766	0.00432465
3.52	18:0//22:5	792.555	792.555	983952	0.442764	4033181	1.01367	1561075	0.813667		0.0960798	0.219966	0.176566	0.164204	0.0362931
4.03	18:0//22:4	794.565	794.571	5072029	2.28234	5952716	1.49611	5346194	2.78655		0.495268	0.324656	0.604682	0.474868	0.0814776
3.79	19:1/22:5	804.549	804.555	29484692	13.2677	73862798	18.5641	21229176	11.0651		2.87909	4.02841	2.40113	3.10287	0.482898
3.55	20:1/22:5	818.566	818.571	14460363	6.50695	54121534	13.6025	12373467	6.44932		1.41201	2.95174	1.3995	1.92108	0.51534
3.76	20:0/22:4	822.594	822.602	4212206	1.89543	5917220	1.48719	3676475	1.91626		0.411309	0.32272	0.415828	0.383286	0.030311
				222229446	100	397879871	100	191856827	903.741
PC		M+H								39.7
5.38	15:1e/22:5	778.582	778.575	3906415	0.645322	3824753	0.560556	1361194	0.384311		0.256193	0.222541	0.152571	0.210435	0.0305192
5.14	16:0e/22:6	792.588	792.59	184571339	30.4903	212887481	31.2008	111368266	31.443		12.1047	12.3867	12.4829	12.3248	0.113492
4.78	16:0e/22:5	794.604	794.606	161518412	26.6821	227939893	33.4069	126809834	35.8027		10.5928	13.2625	14.2137	12.6897	1.08379
6.01	16:0/22:6	806.569	806.569	62944444	10.3981	81399631	11.9299	28844536	8.14378		4.12806	4.73619	3.23308	4.03244	0.436535
5.71	16:0/22:5	808.583	808.585	41351878	6.83114	43564495	6.38482	21942839	6.1952		2.71196	2.53477	2.45949	2.56874	0.074834
4.51	18:0e/22:6	820.615	820.621	43877773	7.2484	32871210	4.81761	18454003	5.21018		2.87762	1.91259	2.06844	2.28622	0.299103
4.39	18:0e/22:5	822.632	822.637	72760643	12.0197	47739045	6.99664	28838081	8.14196		4.77183	2.77767	3.23236	3.59395	0.603388
5.8	18:1/22:6	832.579	832.585	6918920	1.14297	7759660	1.13726	5715799	1.61376		0.45376	0.451491	0.640663	0.515305	0.0626827
5.5	18:0/22:6	834.592	834.601	27494097	4.5419	24327464	3.56544	10856425	3.06513		1.80313	1.41548	1.21686	1.47849	0.172151
				605343921	100	682313632	100	354190977	100
PS		M-H								10.4
9.61	18:0/22:4	838.553	838.56	12807375	4.85238	18069679	2.74092	19951487	6.39721		0.504648	0.285055	0.665309	0.485004	0.110208
9.28	19:0/22:4	852.572	852.576	5380795	2.03864	15756188	2.38999	6512997	2.08831		0.212019	0.248559	0.217185	0.225921	0.0114169
9.19	20:0/22:5	864.57	864.576	43997878	16.6697	109504933	16.6104	49891180	15.997		1.73364	1.72748	1.66369	1.70827	0.0223617
8.89	20:0/22:4	866.585	866.592	195294456	73.992	502342025	76.1983	227589218	72.9738		7.69517	7.92462	7.58927	7.73635	0.0989719
8.65	21:0/22:4	880.601	880.607	6459311	2.44727	13583739	2.06046	7933225	2.54369		0.254516	0.214288	0.264544	0.244449	0.0153559
				263939815	100	659256564	100	311878107	100
PI		M-H								13.6
13.24	16:0e/16:0	795.534	795.539	1747485	0.481745	3618178	0.477436				0.0655173	0.0649312		0.0652243	0.000293044
13.18	16:0e/17:1	807.534	807.539	1903133	0.524654	4307531	0.568399				0.0713529	0.0773023		0.0743276	0.00297466
15.01	16:0//18:2	833.514	833.519	627698	0.173043	2960324	0.390629				0.0235339	0.0531255		0.0383297	0.0147958
12.01	18:0e/17:1	835.569	835.571	8212745	2.26408	14733784	1.94419				0.307915	0.26441		0.286163	0.0217525
14.71	16:0/20:4	857.515	857.519	512987	0.14142	2303274	0.303928				0.0192331	0.0413342		0.0302836	0.0110505
12.52	16:0e/22:5	869.554	869.555	6410148	1.76714	14725515	1.9431				0.240332	0.264262		0.252297	0.0119651
14.86	16:0/22:6	881.514	881.519	10538431	2.90523	26385317	3.48167				0.395111	0.473507		0.434309	0.039198
14.41	18:0/20:5	883.528	883.534	3117757	0.8595	8348310	1.1016				0.116892	0.149817		0.133355	0.0164627
13.84	18:0/20:4	885.545	885.55	3718988	1.02525	7546120	0.995746				0.139434	0.135421		0.137428	0.00200608
11.41	18:0e/22:5	897.582	897.586	5948257	1.63981	11559442	1.52532				0.223014	0.207444		0.215229	0.00778514
14.92	40:8//	905.517	905.519	98513	0.027158	1121231	0.147952				0.00369348	0.0201214		0.0119075	0.00821397
14.53	18:1/22:6	907.528	907.534	843313	0.232484	2690860	0.355072				0.0316178	0.0482897		0.0399538	0.00833597
13.96	18:0/22:6	909.544	909.55	12897098	3.55546	28176372	3.718				0.483543	0.505649		0.494596	0.011053
13.51	18:0//22:5	911.559	911.565	13232625	3.64796	26656593	3.51746				0.496122	0.478375		0.487249	0.00887367
13.21	18:0/22:4	913.575	913.581	52008301	14.3376	111110502	14.6616				1.94991	1.99397		1.97194	0.0220287
13.1	19:0/22:4	927.592	927.597	14284812	3.93802	31705286	4.18366				0.535571	0.568978		0.552275	0.0167034
13.06	20:0/22:6	937.574	937.581	1585874	0.437192	4046476	0.533952				0.0594582	0.0726174		0.0660378	0.00657963
12.76	20:0/22:5	939.593	939.597	18515206	5.10426	40837689	5.38872				0.694179	0.732867		0.713523	0.019344
12.65	20:0/22:4	941.608	941.612	202397222	55.7967	407750085	53.8045				7.58835	7.31742		7.45288	0.135466
11.62	21:0/22:4	955.621	955.628	4140020	1.14132	7252946	0.95706				0.155219	0.13016		0.14269	0.0125294
				362740613	100	757835835	100
CAEP										14.7
6.597	18:2 b/15:0	627.484	627.487	7517930	1.20457	14251538	0.988924	6787994	0.959227		0.177072	0.145372	0.141006	0.154484	0.0158503
5.25	18:0 b/15:0	631.517	631.518	693319	0.111088	4200872	0.291501	484416	0.0684539		0.01633	0.0428507	0.0100627	0.0230811	0.0132604
6.65		639.482	639.487	18450518	2.95627	28822080	1.99998	17207359	2.43161		0.434572	0.293998	0.357447	0.362005	0.070287
6.285	18:2 b/16:0	641.496	641.503	287009207	45.9866	577072188	40.0434	331236359	46.8078		6.76003	5.88638	6.88074	6.50905	0.436823
6.007	18:1 b/16:0	643.511	643.518	254093771	40.7127	578264623	40.1262	273890874	38.7042		5.98476	5.89855	5.68951	5.85761	0.0431069
5.008	18:0 b/16:0	645.531	645.534	25025043	4.00969	124408343	8.63278	25300683	3.5753		0.589424	1.26902	0.525569	0.79467	0.339797
6.37	19:3b/16:0	653.494	653.503	5805262	0.930159	14309536	0.992948	7182125	1.01492		0.136733	0.145963	0.149194	0.143963	0.004615
5.93	18:2 b/17:0	655.51	655.518	9964024	1.5965	28225897	1.95861	11291227	1.59559		0.234686	0.287916	0.234552	0.252385	0.026615
5.762	19:1b/16:0	657.528	657.534	13730280	2.19996	53201520	3.69169	17121528	2.41948		0.323394	0.542678	0.355664	0.407245	0.109642
	18:1 b/17:0										0	0	0	0	0
4.842	18:0 b/17:0	659.546	659.55	637622	0.102164	7480595	0.519083	1174641	0.165991		0.0150181	0.0763053	0.0244007	0.0385747	0.0306436
5.5	18:1 b/18:0	671.547	671.55	1187944	0.190341	6778688	0.470378	15975212	2.25749		0.0279801	0.0691455	0.331852	0.142992	0.0205827
5.237	18:2 b/20:0	697.562	697.565			4100079	0.284507
				624114920	100	1441115959	100	707652418	100
Millepora dichotoma
Rt	Molecular species	DETEC	CALC	Area	%	Area	%	Area	%	% of PL
PE		M-H	M-H	Md1		Md2		Md3		21.0844				AVG	SE
5.332	16:1e/22:5	748.529	748.529	117651364	17.7836	129371006	20.8201	53843426	22.4509		3.75234	4.39304	4.73715	4.29418	0.288555
5.142	16:0e/22:5	750.54	750.544	50820119	7.68172	45193278	7.2731	25085110	10.4597		1.62084	1.53462	2.20699	1.78749	0.211224
5.128	17:1e/22:5	762.541	762.544	8155385	1.23273	8001893	1.28777	3082313	1.28522		0.260106	0.27172	0.271182	0.267669	0.00378494
5.175	18:1e/22:6	774.541	774.544	22608984	3.41746	23352696	3.75823	9300079	3.87783		0.721085	0.792986	0.818222	0.777431	0.0290996
4.947	18:1e/22:5	776.558	776.56	257711309	38.9544	231091716	37.1903	93478362	38.9774		8.21937	7.84716	8.22423	8.09692	0.124888
4.658	19:1e/22:5	790.572	790.576	8108324	1.22561	3005649	0.483709	3699781	1.54269		0.258605	0.102063	0.325507	0.228725	0.0662104
5.92	18:1/22:5	790.537	790.539	11317661	1.71072	6388140	1.02806	7318298	3.05149		0.360962	0.216922	0.643864	0.407249	0.125402
7.025	18:1/22:5	790.534	790.539	37039751	5.59875	38232339	6.15286	4289631	1.78864		1.18134	1.29825	0.377402	0.95233	0.289439
8.217	18:0/22:6	790.542	790.539	19276735	2.91378	3042451	0.489632	3648992	1.52151		0.614807	0.103312	0.321039	0.346386	0.148199
5.783	18:0//22:5	792.555	792.555	3300436	0.498878	2038184	0.328012	1582940	0.660034		0.105263	0.0692104	0.139267	0.10458	0.0202265
5.513	18:0//22:4	794.565	794.571	13686658	2.06881	14820231	2.38507	6765100	2.82082		0.436519	0.503249	0.595194	0.511654	0.045998
3.893	19:1/22:5	804.549	804.555	70982778	10.7294	59589772	9.58998	11932786	4.97558		2.26391	2.02349	1.04985	1.77908	0.371162
3.597	20:1/22:5	818.566	818.571	23296452	3.52138	37914969	6.10178	7821002	3.2611		0.743011	1.28748	0.688092	0.906193	0.191299
5.147	20:0/22:4	822.594	822.602	17616181	2.66278	19333244	3.11136	7979210	3.32707		0.561846	0.656497	0.702011	0.640118	0.0412829
				661572137	100	621375568	100	239827030	100
PC		M+H								41.4471
7.385	15:1e/22:5	778.582	778.575	5950790	0.823639	7430567	0.941047	2997131	0.67089		0.340986	0.389594	0.277749	0.33611	0.0323788
7.097	16:0e/22:6	792.588	792.59	232168637	32.1341	251825371	31.8925	152396204	34.113		13.3035	13.2035	14.1228	13.5433	0.291193
	16:1e/22:5
6.745	16:0e/22:5	794.604	794.606	216140005	29.9156	194621914	24.648	148947534	33.341		12.385	10.2043	13.8032	12.1308	1.04667
8.217	16:0/22:6	806.569	806.569	68210926	9.44096	83976134	10.6352	37756712	8.45162		3.90856	4.40297	3.49897	3.93683	0.261345
7.862	16:0/22:5	808.583	808.585	34903628	4.83095	42886651	5.4314	17464202	3.90926		2.00001	2.2486	1.61843	1.95568	0.183258
6.518	18:0e/22:6	820.615	820.621	57117717	7.90557	61512938	7.79033	33848702	7.57683		3.2729	3.2252	3.13681	3.21164	0.0398681
	18:1e/22:5
6.287	18:0e/22:5	822.632	822.637	65329695	9.04217	97651381	12.3671	32072918	7.17934		3.74346	5.11998	2.97224	3.94523	0.628152
7.937	18:1/22:6	832.579	832.585	12552478	1.73737	9721825	1.23122	5724585	1.28141		0.71927	0.509727	0.530506	0.586501	0.066655
7.627	18:0/22:6	834.592	834.601	30126043	4.1697	39979459	5.06321	15531398	3.47661		1.72625	2.09617	1.43932	1.75391	0.190121
				722499919	100	789606240	100	446739386	100
PS		M-H								9.87368
13.32	40:5//	836.537	836.545	3223707	0.642325	4131695	0.625333	3038424	1.0122		0.0635902	0.0619079	0.100208	0.0752354	0.0124957
12.977	18:0/22:4	838.553	838.56	17895155	3.56562	30182928	4.56819	16413341	5.46784		0.352996	0.452251	0.541316	0.448854	0.0543897
12.513	19:0/22:4	852.572	852.576	7983379	1.59069	13076188	1.97908	5571239	1.85597		0.157479	0.195929	0.183741	0.17905	0.0113449
12.367	20:0/22:5	864.57	864.576	53111845	10.5826	74394357	11.2596	35318685	11.7658		1.04767	1.1147	1.16482	1.10906	0.033934
12.047	20:0/22:4	866.585	866.592	406345668	80.9646	522145409	79.0268	231901169	77.2541		8.01549	7.82365	7.64815	7.8291	0.106077
11.687	21:0/22:4	880.601	880.607	13320940	2.6542	16788806	2.54099	7936938	2.64406		0.262766	0.251558	0.261762	0.258695	0.00358051
				501880694	100	660719383	100	300179796	100
PI		M-H								11.8132
16.702	16:0e/16:0	795.534	795.539	739780	0.19349	1447967	0.2691	205519	0.130942		0.0228318	0.0317539	0.0154512	0.0233456	0.00471319
16.6	16:0e/17:1	807.534	807.539	181465	0.0474623	709073	0.131779		0		0.00560055	0.0155499	0	0.00705016	0.00454702
15.963	18:0e/16:0	823.566	823.571	1419610	0.3713	2045622	0.380173	356543	0.227164		0.0438134	0.0448604	0.0268054	0.038493	0.00585166
18.142	16:0//18:2	833.514	833.519	178940	0.0468018	390916	0.0726506	11613	0.00739898		0.00552262	0.00857277	0.00087308	0.00498949	0.00223864
15.86	18:0e/17:1	835.569	835.571	4744613	1.24096	6318525	1.17428	1633150	1.04053		0.146433	0.138565	0.122782	0.135927	0.00695359
16.097	16:0e/22:5	869.554	869.555	5114795	1.33778	7512760	1.39622	2003116	1.27624		0.157858	0.164755	0.150597	0.157736	0.00408744
18.003	16:0/22:6	881.514	881.519	26418582	6.90979	35380333	6.57533	10133820	6.45655		0.815355	0.775889	0.761873	0.784373	0.0160111
	18:0/20:4	885.545	885.55		0	540807	0.100507		0		0	0.0118599	0	0.00395329	0.00395329
15.31	18:0e/22:5	897.582	897.586	7175878	1.87685	9875666	1.83536	1766874	1.12573		0.221469	0.216573	0.132836	0.190293	0.0287631
16.543	18:0e/22:4	899.596	899.602	2459385	0.643253	5307388	0.986363	869290	0.55385		0.0759039	0.116391	0.0653543	0.085883	0.0155549
17.722	18:1/22:6	907.528	907.534	2104757	0.5505	3773624	0.701317	582438	0.371088		0.064959	0.0827554	0.0437884	0.0638343	0.0112629
17.3	18:0/22:6	909.544	909.55	16831919	4.4024	28588374	5.31307	6705274	4.27213		0.519483	0.626942	0.504111	0.550179	0.0386374
17.16	18:0//22:5	911.559	911.565	10299151	2.69375	17161605	3.18943	3475916	2.21461		0.317862	0.376353	0.261324	0.318513	0.0332078
16.723	18:0/22:4	913.575	913.581	30632651	8.01198	46001432	8.54923	12688286	8.08408		0.945414	1.00881	0.953921	0.969382	0.0198663
16.365	19:0/22:4	927.592	927.597	10089069	2.6388	15503951	2.88136	4202347	2.67744		0.311378	0.340001	0.315938	0.322439	0.00887906
16.608	20:0/22:6	937.574	937.581	1366614	0.357439	2166322	0.402605	326647	0.208116		0.0421777	0.0475074	0.0245577	0.0380809	0.00693443
16.383	20:0/22:5	939.593	939.597	20654938	5.40231	30551782	5.67796	8562718	5.45556		0.637472	0.669999	0.643756	0.650409	0.0099616
16.007	20:0/22:4	941.608	941.612	236440833	61.8412	317320018	58.973	101750908	64.8285		7.29726	6.95882	7.64976	7.30195	0.199473
15.657	21:0/22:4	955.621	955.628	5482420	1.43393	7480514	1.39023	1679559	1.0701		0.169204	0.164047	0.126271	0.153174	0.0135335
				382335400	100	538076679	100	156954018	100
CAEP										15.7816
9.67	18:2 b/15:0	627.484	627.487	40128005	1.99214	37922803	1.89609	20555594	1.94512		0.314758	0.299582	0.30733	0.307223	0.00438136
7.63	18:0 b/15:0	631.517	631.518	11654743	0.578596	22181188	1.10903	4225175	0.399818		0.0914181	0.175227	0.0631712	0.109939	0.033647
9.82		639.482	639.487	20355006	1.01052	19571684	0.978557	9245170	0.874847		0.159662	0.154612	0.138226	0.150833	0.00647001
9.25	18:2 b/16:0	641.496	641.503	797712601	39.6022	772322553	38.6151	453660159	42.9287		6.25714	6.10118	6.78274	6.38035	0.206169
8.83	18:1 b/16:0	643.511	643.518	687045609	34.1081	636900509	31.8441	378548960	35.8211		5.38909	5.03138	5.65974	5.36007	0.181973
7.27	18:0 b/16:0	645.531	645.534	192095909	9.53653	290418938	14.5205	95331466	9.02098		1.50677	2.29425	1.42531	1.74211	0.277067
9.37	19:3b/16:0	653.494	653.503	56252976	2.79266	11299158	0.564942	4211008	0.398477		0.44124	0.0892609	0.0629594	0.19782	0.121947
8.68	18:2 b/17:0	655.51	655.518	56252976	2.79266	50735360	2.5367	27524524	2.60458		0.44124	0.400798	0.411523	0.417854	0.0120961
8.29	19:1b/16:0	657.528	657.534	78345883	3.88945	86893676	4.34456	36764674	3.47895		0.614534	0.686441	0.549674	0.616883	0.0394987
8.48	18:1 b/17:0				0		0		0		0	0	0	0	0
6.98	18:0 b/17:0	659.546	659.55	43390071	2.15408	29119081	1.45591	15943777	1.50872		0.340345	0.230034	0.238378	0.269586	0.0354617
8.41	18:1 b/18:0	671.547	671.55	12523931	0.621746	14484753	0.724218	4540759	0.429681		0.0982359	0.114426	0.0678896	0.0935173	0.0136396
6.7		673.559	673.565	5145757	0.255459	1404612	0.0702287	860133	0.0813922		0.0403626	0.0110961	0.01286	0.0214396	0.0094752
7.81	18:2 b/20:0	697.562	697.565	13412339	0.665851	26800809	1.34	5363728	0.507556		0.105204	0.211721	0.0801939	0.132373	0.0403254
				2014315806	100	2000055124	100	1056775127	100

## Sheet: MS Allopora
LC-MS analysis of the composition of polar lipid molecular species of Allopora hydrocorals
Allopora steinegeri		Note: Sample As3 was lost before analysis
	Molecular species	isobaric	Area	%	Area	%	% of PL			AVG	SE
PE			As1		As2
M-H							34.6
694.477	20:4/14:1e		8506242	1.21689	9075501	1.67465		0.421044	0.57943	0.500237	0.0791931
708.494	20:4/15:1e		2164718	0.309681	2734218	0.504531		0.10715	0.174568	0.140859	0.0337089
708.456	20:5/14:0		3716503	0.531677	48556	0.00895978		0.18396	0.00310008	0.0935302	0.0904301
710.473	20:4/14:0		3794683	0.542862	639039	0.117918		0.18783	0.0407998	0.114315	0.0735152
718.477	20:5/16:2e?		nd		2435977	0.449498		0	0.155526	0.0777631	0.0777631
720.495	20:5/16:1e	1	7.1447e+06	1.02211	7509526	1.38569		0.35365	0.47945	0.41655	0.0628998
	20:4/16:2e	1	7.1447e+06	1.02211	7509526	1.38569		0.35365	0.47945	0.41655	0.0628998
722.51	20:4/16:1e		42004617	6.00912	41069621	7.57836		2.07915	2.62211	2.35063	0.271479
734.506	20:5/17:1e?		nd		3336384	0.615645		0	0.213013	0.106507	0.106507
736.487	20:5/16:0		58981524	8.43781	28022350	5.17081		2.91948	1.7891	2.35429	0.56519
736.525	20:4/17:1e				7769296	1.43363		0	0.496035	0.248017	0.248017
738.504	20:4/16:0		39818496	5.69637	29091961	5.36818		1.97095	1.85739	1.91417	0.0567768
746.506	20:5/18:2e		9499854	1.35903	10018037	1.84857		0.470226	0.639607	0.554917	0.0846904
748.524	20:4/18:2e		52225486	7.4713	50498799	9.31827		2.58507	3.22412	2.9046	0.319527
750.536	20:4/18:1e		46881288	6.70677	36908054	6.81045		2.32054	2.35641	2.33848	0.0179366
750.504	20:5/17:0		nd		4606274	0.849971		0	0.29409	0.147045	0.147045
752.552	20:4/18:0e		3334221	0.476989	3096440	0.57137		0.165038	0.197694	0.181366	0.0163279
752.519	20:4/17:0		5155407	0.737525	3642204	0.672076		0.255184	0.232538	0.243861	0.0113226
762.537	20:4/19:2e		14800887	2.11739	11078128	2.04419		0.732618	0.707289	0.719953	0.0126644
762.503	20:5/18:1		14293493	2.04481	7812741	1.44164		0.707503	0.498809	0.603156	0.104347
764.517	22:5/16:0	7	6849570	0.979889	4.82095e+06	0.889585		0.339042	0.307796	0.323419	0.0156226
	20:5/18:0	12	11742120	1.67981	8.26449e+06	1.525		0.581214	0.527651	0.554433	0.0267816
	20:4/18:1	15	14677650	2.09976	1.03306e+07	1.90625		0.726518	0.659564	0.693041	0.033477
766.532	22:4/16:0	3	9.16078e+06	1.31053	6.98565e+06	1.28903		0.453442	0.446003	0.449723	0.00371982
	20:4/18:0	10	3.05359e+07	4.36842	2.32855e+07	4.29675		1.51147	1.48668	1.49908	0.0123994
772.521	20:5/20:3e?		2731753	0.3908	3436600	0.634137		0.135217	0.219412	0.177314	0.0420973
774.535	20:5/20:2e		21665654	3.09946	21906549	4.0423		1.07241	1.39864	1.23552	0.163112
776.553	20:4/20:2e		112224990	16.0547	115991419	21.4033		5.55494	7.40553	6.48024	0.925297
778.567	20:4/20:1e		25626160	3.66604	30072440	5.54911		1.26845	1.91999	1.59422	0.325771
788.552	20:4/21:3e		4908513	0.702204	596593	0.110086		0.242963	0.0380898	0.140526	0.102436
790.566	20:4/21:2e		2645044	0.378396	142944	0.0263767		0.130925	0.00912634	0.0700257	0.0608993
790.532	20:5/20:1		13581738	1.94298	10884049	2.00838		0.672272	0.694898	0.683585	0.0113129
792.55	20:4/20:1		3912108	0.55966	1288471	0.237755		0.193642	0.0822631	0.137953	0.0556897
792.546	22:5/18:0		13008044	1.86091	9437652	1.74148		0.643875	0.602552	0.623214	0.0206617
794.561	22:4/18:0		17251973	2.46804	15008725	2.76948		0.853942	0.95824	0.906091	0.0521489
802.567	20:4/22:3e		2628423	0.376018	626535	0.115611		0.130102	0.0400015	0.0850519	0.0450504
802.533	20:5/21:2	1	1.84856e+06	0.264452	255351	0.0471186		0.0915002	0.016303	0.0539016	0.0375986
	20:4/21:3	1	1.84856e+06	0.264452	255351	0.0471186		0.0915002	0.016303	0.0539016	0.0375986
804.548	20:4/21:2		54737773	7.8307	5535550	1.02145		2.70942	0.35342	1.53142	1.178
806.562	20:4/21:1		3664755	0.524274	157927	0.0291414		0.181399	0.0100829	0.0957409	0.085658
818.566	20:4/22:2		24297848	3.47601	5746936	1.06045		1.2027	0.366916	0.784808	0.417892
			699014752	100	541932951	100
PC
M+H							39.4
738.548	20:4/14:1e		15038481	1.47148	8110699	1.25516		0.579763	0.494534	0.537148	0.0426145
740.565	20:4/14:0e		8264802	0.808691	4296987	0.664975		0.318624	0.262	0.290312	0.028312
752.563	nd		5959579	0.583131	2709795	0.419351		0.229753	0.165224	0.197489	0.0322645
752.526	20:5/14:0		19159874	1.87475	14913543	2.30793		0.738651	0.909324	0.823987	0.0853367
754.544	?		21657738	2.11916	11423235	1.76779		0.834948	0.696509	0.765729	0.0692194
754.582	nd		4210437	0.411981	2067246	0.319914		0.162321	0.126046	0.144183	0.0181372
764.568	20:5/16:1e	1	9.03404e+06	0.883959	5167919	0.799756		0.34828	0.315104	0.331692	0.016588
	22:6/14:0e	1	9.03404e+06	0.883959	5167919	0.799756		0.34828	0.315104	0.331692	0.016588
766.58	20:5/16:0e	3	1.07981e+07	1.05657	6.84661e+06	1.05954		0.416287	0.417459	0.416873	0.000585772
	20:4/16:1e	10	3.59936e+07	3.52189	2.2822e+07	3.5318		1.38762	1.39153	1.38958	0.00195257
766.544	20:5/15:0		13881708	1.35829	7784693	1.20471		0.535167	0.474656	0.504912	0.0302553
768.6	20:4/16:0e		53424324	5.22744	36234229	5.60739		2.05961	2.20931	2.13446	0.0748493
768.56	nd		6706616	0.656226	3068569	0.474873		0.258553	0.1871	0.222827	0.0357266
778.541	22:6/14:0		37728948	3.69169	20538922	3.17848		1.45452	1.25232	1.35342	0.101102
780.559	20:5/16:0		95264845	9.32144	59086111	9.14381		3.67265	3.60266	3.63765	0.0349934
780.592	nd		7670435	0.750534	4179039	0.646723		0.29571	0.254809	0.275259	0.0204508
790.579	?		9156397	0.895932	6441787	0.996892		0.352997	0.392775	0.372886	0.0198891
792.59	20:5/18:1e	1	1.75353e+07	1.71579	12612725	1.95187		0.67602	0.769036	0.722528	0.0465082
	20:4/18:2e	1	1.75353e+07	1.71579	12612725	1.95187		0.67602	0.769036	0.722528	0.0465082
792.554	22:6/15:0		16828132	1.64659	9171955	1.4194		0.648757	0.559242	0.604	0.0447577
794.609	20:4/18:1e		55746779	5.45469	41051619	6.3529		2.14915	2.50304	2.32609	0.176947
794.572	20:5/17:0		20774443	2.03273	9007624	1.39396		0.800895	0.549222	0.675059	0.125837
796.593	20:4/17:0		21169543	2.07139	10991833	1.70103		0.816127	0.670205	0.743166	0.072961
804.548	?		13894404	1.35953	7085651	1.09653		0.535656	0.432034	0.483845	0.0518114
806.57	22:6/16:0		77905632	7.62288	50962137	7.88659		3.00341	3.10732	3.05537	0.0519508
808.588	20:5/18:0		48252563	4.7214	24019680	3.71714		1.86023	1.46455	1.66239	0.197839
808.628	?		8747684	0.85594	5328046	0.824536		0.33724	0.324867	0.331054	0.0061866
810.605	20:4/18:0		36334945	3.55529	19808113	3.06538		1.40078	1.20776	1.30427	0.0965112
818.601	?		12617384	1.23458	10406964	1.61052		0.486425	0.634544	0.560485	0.0740597
818.562	nd		5972554	0.5844	3491130	0.540266		0.230254	0.212865	0.221559	0.00869443
820.619	20:5/20:1e	8	2.90842e+07	2.84582	2.24164e+07	3.46903		1.12125	1.3668	1.24402	0.122772
	20:4/20:2e	5	1.81776e+07	1.77864	1.40103e+07	2.16814		0.700783	0.854248	0.777516	0.0767326
820.584	22:6/17:0		27454008	2.68631	15242075	2.35877		1.05841	0.929356	0.993881	0.0645251
822.639	20:4/20:1e		92112485	9.01299	70558477	10.9192		3.55112	4.30216	3.92664	0.375524
822.597	?		17016412	1.66502	8757827	1.35531		0.656016	0.533991	0.595004	0.0610123
830.563	20:4/20:4		10792204	1.05599	7939931	1.22874		0.416061	0.484122	0.450091	0.0340306
832.579	22:6/18:1		15835086	1.54943	10043078	1.55421		0.610474	0.612357	0.611415	0.000941692
834.598	20:5/20:1	7	1.5707e+07	1.5369	8895418	1.3766		0.605537	0.542381	0.573959	0.0315783
	22:6/18:0	10	2.24386e+07	2.19557	12707740	1.96657		0.865053	0.774829	0.819941	0.0451118
836.615	20:4/20:1		21012678	2.05604	14511222	2.24567		0.81008	0.884793	0.847437	0.0373567
838.63	22:4/18:0		12832916	1.25567	8490465	1.31393		0.494734	0.517689	0.506212	0.0114777
860.614	22:6/20:1		16223333	1.58741	10265967	1.5887		0.625441	0.625947	0.625694	0.00025296
862.631	?		7012200	0.686127	4938862	0.764308		0.270334	0.301137	0.285736	0.0154017
			1021997401	100	646187292	100
PS
M-H							9
810.52	20:4/18:0		39827485	8.90333	25834821	6.93571		0.8013	0.624214	0.712757	0.0885426
816.571	20:1/18:0		8859443	1.9805	6670243	1.79072		0.178245	0.161165	0.169705	0.00854037
824.538	22:4/17:0		11818706	2.64204	7045585	1.89148		0.237784	0.170234	0.204009	0.033775
836.535	22:5/18:0		16143424	3.60882	9058848	2.43197		0.324794	0.218878	0.271836	0.0529581
838.551	22:4/18:0		330362389	73.8516	288485097	77.4478		6.64665	6.9703	6.80847	0.161828
844.605	22:1/18:0		536191	0.119864	1097200	0.294558		0.0107878	0.0265103	0.018649	0.00786125
850.553	22:4/19:1		2069159	0.462555	1577232	0.42343		0.0416299	0.0381087	0.0398693	0.00176064
852.569	22:4/19:0		26121058	5.83929	22728455	6.10177		0.525536	0.549159	0.537348	0.0118114
864.566	22:4/20:1		5281678	1.1807	5106265	1.37085		0.106263	0.123376	0.11482	0.00855641
866.595	22:4/20:0		6313036	1.41126	4885940	1.3117		0.127014	0.118053	0.122533	0.00448039
			447332569	100	372489686	100
PI
M-H							5.6
869.546	20:4/18:1e		2867351	2.00209	3030088	3.4965		0.112117	0.195804	0.153961	0.0418434
871.569	20:4/18:0e		1875123	1.30928	1868031	2.15557		0.0733198	0.120712	0.0970159	0.0236961
883.534	20:4/18:1	10	496052	0.346363	576270	0.664973		0.0193963	0.0372385	0.0283174	0.00892109
	22:5/16:0	25	1.24013e+06	0.865906	1.44067e+06	1.66243		0.0484908	0.0930962	0.0707935	0.0223027
885.557	20:4/18:0	1	496733	0.346838	524776	0.605553		0.0194229	0.0339109	0.0266669	0.00724401
	22:4/16:0	4	1.98693e+06	1.38735	2.0991e+06	2.42221		0.0776917	0.135644	0.106668	0.028976
899.562	22:4/17:0		2123428	1.48266	1662933	1.9189		0.0830289	0.107459	0.0952437	0.0122148
909.541	22:5/18:1	7	1.52875e+06	1.06743	1946924	2.24661		0.0597761	0.12581	0.0927931	0.033017
	22:6/18:0	1	218393	0.15249	278132	0.320944		0.00853944	0.0179729	0.0132562	0.00471671
911.558	22:5/18:0	9	8407980	5.87077	7.48831e+06	8.64096		0.328763	0.483894	0.406328	0.0775652
	22:4/18:1	5	4671100	3.26154	4.16017e+06	4.80053		0.182646	0.26883	0.225738	0.0430918
913.573	22:4/18:0		108474348	75.7409	55661082	64.2288		4.24149	3.59681	3.91915	0.322339
925.574	22:4/19:1		2143894	1.49695	994776	1.1479		0.0838291	0.0642823	0.0740557	0.00977339
927.591	22:4/19:0		3533741	2.46739	2608946	3.01053		0.138174	0.16859	0.153382	0.0152079
937.572	22:5/20:1		853016	0.595608	425464	0.490954		0.0333541	0.0274934	0.0304238	0.00293031
939.593	22:4/20:1		2300661	1.60641	1894942	2.18662		0.0899589	0.122451	0.106205	0.016246
			143217632	100	86660615	100
